# Supplementary material for: Lipid Anti-Lipid Antibody Responses Correlate with Disease Activity in Systemic Lupus Erythematosus
Source: PLoS One. 2013 Feb 7;8(2):e55639. doi: 10.1371/journal.pone.0055639 (PMC3567138; doi:10.1371/journal.pone.0055639)
Supplement: Table S1 — BILAG scores summary for three different time-points. BILAG scores (A-E) for 8 headings: General (Gen), Mucocutaneous (Muc), Neurological (Cns), Musculoskeletal (Msk), Cardiovascular and Respiratory (Car), Vasculitis (Vas), Renal (Ren) and Haematological (Hae). Time point of flare is represented with 13 patients’ samples (patients C4, C5, C8, C10, C13, C15, C16, C17, C18, C19, C20, C22 and C24). Follow-up group consists of patients’ samples from time-point of 3 months (patients C4, C5, C13, C15, C16, C17, C18 and C24) and time-point of 12 months post treatment (patients C8, C10, C19, C20 and C22). (XLS) [file pone.0055639.s001.xls]

## Sheet: Supplemental table 1
Patient ID	Time	Gen.	Muc.	CNS	Msk.	Car.	Vas.	Ren.	Hae.	BILAG
C4	Flare	B	A	A	B	C	A	E	C
		3	9	9	3	1	9	0	1	35
C5	Flare	C	B	E	B	C	B	C	E
		1	3	0	3	1	3	1	0	12
C8	Flare	C	E	E	C	E	E	E	E
		1	0	0	1	0	0	0	0	2
C10	Flare	C	C	E	C	A	E	E	C
		1	1	0	1	9	0	0	1	13
C13	Flare	E	E	E	E	E	E	A	C
		0	0	0	0	0	0	9	1	10
C15	Flare	C	B	B	B	B	B	E	C
		1	3	3	3	3	3	0	1	17
C16	Flare	C	A	A	C	E	C	B	C
		1	9	9	1	0	1	3	1	25
C17	Flare	C	B	C	E	E	B	A	E
		1	3	1	0	0	3	9	0	17
C18	Flare	C	B	E	A	C	C	B	C
		1	3	0	9	1	1	3	1	19
C19	Flare	C	B	E	E	E	B	A	C
		1	3	0	0	0	3	9	1	17
C20	Flare	C	B	E	C	E	E	A	C
		1	3	0	1	0	0	9	1	15
C22	Flare	C	E	E	C	E	A	E	E
		1	0	0	1	0	9	0	0	11
C24	Flare	C	B	E	E	E	E	A	B
		1	3	0	0	0	0	9	3	16
Patient ID	Time	Gen.	Muc.	CNS	Msk.	Car.	Vas.	Ren.	Hae.	BILAG
C4	3 months	A	C	C	C	D	D	E	C
		9	1	1	1	0	0	0	1	13
C5	3 months	D	D	E	D	D	D	D	B
		0	0	0	0	0	0	0	3	3
C8	3 months
C10	3 months	D	D	E	C	D	C	E	D
		0	0	0	1	0	1	0	0	2
C13	3 months	E	E	E	E	E	E	B	D
		0	0	0	0	0	0	3	0	3
C15	3 months	C	C	C	C	C	C	D	D
		1	1	1	1	1	1	0	0	6
C16	3 months	C	B	D	C	E	D	D	C
		1	3	0	1	0	0	0	1	6
C17	3 months	D	B	C	E	E	B	A	E
		0	3	1	0	0	3	9	0	16
C18	3 months	C	B	D	B	D	D	D	C
		1	3	0	3	0	0	0	1	8
C19	3 months	C	C	E	E	E	C	B	C
		1	1	0	0	0	1	3	1	7
C20	3 months	C	C	E	C	E	E	D	C
		1	1	0	1	0	0	0	0	3
C22	3 months
C24	3 months	D	D	E	E	E	E	B	D
		0	0	0	0	0	0	3	0	3
Patient ID	Time	Gen.	Muc.	CNS	Msk.	Car.	Vas.	Ren.	Hae.	BILAG
C4	12 months
C5	12 months
C8	12 months	D	D	D	D	E	E	C	D
		0	0	0	0	0	0	1	0	1
C10	12 months	D	D	E	D	D	D	E	D
		0	0	0	0	0	0	0	0	0
C13	12 months
C15	12 months	B	B	C	D	C	D	D	C
		3	3	1	0	1	0	0	1	9
C16	12 months
C17	12 months	D	C	D	D	E	D	B	E
		0	1	0	0	0	0	3	0	4
C18	12 months	D	D	D	D	D	D	D	C
		0	0	0	0	0	0	0	1	1
C19	12 months
C20	12 months	C	D	E	C	E	E	D	C
		1	0	0	1	0	0	0	1	3
C22	12 months	D	E	E	C	E	D	E	C
		0	0	0	1	0	0	0	1	2
C24	12 months
General (Gen), Mucocutaneous (Muc), Neurological (Cns), Musculoskeletal (Msk)
Cardiovascular and Respiratory (Car), Vasculitis (Vas), Renal (Ren), Haematological (Hae)
