# Supplementary material for: Lipid Anti-Lipid Antibody Responses Correlate with Disease Activity in Systemic Lupus Erythematosus
Source: PLoS One. 2013 Feb 7;8(2):e55639. doi: 10.1371/journal.pone.0055639 (PMC3567138; doi:10.1371/journal.pone.0055639)
Supplement: Table S2 — Statin administration in SLE patients. Five SLE patients out of thirteen received cholesterol-lowering therapy. (XLS) [file pone.0055639.s002.xls]

## Sheet: Supplemental table 2
Patient ID	Flare		3-12 months
C4	no		yes	atorvastatin
C5	yes	simvastatin	yes	simvastatin
C8
C10	yes	simvastatin	yes	simvastatin
C13
C15
C16
C17
C18
C19
C20
C22	yes	fenofibrate, pravastatin	yes	fenofibrate, pravastatin
C24	yes	simvastatin	yes	simvastatin
